# Supplementary material for: Mitochondrial ROS Triggers KIN Pathogenesis in FAN1-Deficient Kidneys
Source: Antioxidants (Basel). 2023 Apr 8;12(4):900. doi: 10.3390/antiox12040900 (PMC10135478; doi:10.3390/antiox12040900)
Supplement: Supplementary file 1 [file antioxidants-12-00900-s001.zip]

Archive with 1 entries (1 files):
- antioxidants-2282843-supplementary.pdf
